# Supplementary material for: Identification of a conserved virion-stabilizing network inside the interprotomer pocket of enteroviruses
Source: Commun Biol. 2021 Feb 26;4:250. doi: 10.1038/s42003-021-01779-x (PMC7910612; doi:10.1038/s42003-021-01779-x)
Supplement: Supplementary file 4 — Supplementary Data 1 [file 42003_2021_1779_MOESM4_ESM.xlsx]

## Sheet: Sheet1
Supplementary Data Identification of a conserved virion-stabilizing network inside the interprotomer pocket of enteroviruses Justin W. Flatt, Aušra Domanska, Alma L. Seppälä, Sarah J. Butcher* Raw data for figure 2
	virus TCID 50				virus + drug TCID 50
Temperature	replicate 1	replicate 2	replicate 3	replicate 4	replicate 1	replicate 2	replicate 3	replicate 4
37C	1300000	1000000	420000	320000	1000000	750000	560000	420000
40C	180000	320000	750000	420000	230000	750000	320000	420000
43C	320000	240000	75000	130000	420000	750000	420000	240000
46C	56000	180000	100000	75000	130000	420000	560000	560000
49C	0	0	0	0	420000	560000	100000	320000
52C	0	0	0	0	75000	400	75	2400
